# Supplementary material for: Life-Course Socioeconomic Trajectories and Biological Aging: The Importance of Lifestyles and Physical Wellbeing
Source: Nutrients. 2024 Oct 2;16(19):3353. doi: 10.3390/nu16193353 (PMC11478881; doi:10.3390/nu16193353)
Supplement: Supplementary file 1 [file nutrients-16-03353-s001.zip]

Archive with 1 entries (1 files):
- nutrients-3196099-supplementary.pdf
